# Supplementary material for: Clonal Expansion of Tumor-Infiltrating T Cells and Analysis of the Tumor Microenvironment within Esophageal Squamous Cell Carcinoma Relapsed after Definitive Chemoradiation Therapy
Source: Int J Mol Sci. 2021 Jan 22;22(3):1098. doi: 10.3390/ijms22031098 (PMC7865796; doi:10.3390/ijms22031098)
Supplement: Supplementary file 1 [file ijms-22-01098-s001.zip]

Archive with 1 entries (1 files):
- ijms-1069366-supplementary.xlsx
