# Supplementary material for: Clonal Expansion of Tumor-Infiltrating T Cells and Analysis of the Tumor Microenvironment within Esophageal Squamous Cell Carcinoma Relapsed after Definitive Chemoradiation Therapy
Source: Int J Mol Sci. 2021 Jan 22;22(3):1098. doi: 10.3390/ijms22031098 (PMC7865796; doi:10.3390/ijms22031098)
Supplement: Supplementary file 1 [file ijms-22-01098-s001.zip › ijms-1069366-supplementary.xlsx]

## Sheet: SuppleTable
Supple. table. The data used in this study; the results from TCR repertoire analyses and from quantitative PCR.
			TRA repertoire indices				TRB repertoire indices				qPCR
patient ID	disease	first line therapy	Shannon-Weaver Index H	Inverse Simpson's index (1/λ)	Pielou's evenness		Shannon-Weaver Index H	Inverse Simpson's index (1/λ)	Pielou's evenness		GAPDH	CD8	PDL1	PDL1/CD8	CD8/GAPDH	PD-L1/GAPDH
TM01	ESCC	CRT	5.175	50	0.537		5.567	72	0.565		38115.1	4.57274	15.8971	3.47648	0.000119972	0.00041708
TM03	ESCC	CRT	4.884	41	0.52		4.869	33	0.541		27365.8	0.562347	0.066813	0.118811	2.05493e-05	2.44148e-06
TM05	ESCC	CRT	4.832	41	0.55		4.648	13	0.512		131315	1.13639	0.73163	0.643821	8.65394e-06	5.57159e-06
TM07	ESCC	CRT	4.727	33	0.531		4.945	19	0.542		21508	0.571145	2.82236	4.94159	2.6555e-05	0.000131224
TM015	ESCC	surgery	6.675	255	0.692		7.247	332	0.742		102349	1.68501	0.129919	0.0771029	1.64634e-05	1.26938e-06
TM016	ESCC	surgery	5.525	66	0.622		4.83	19	0.546		37265.2	0.731325	0.310996	0.42525	1.96249e-05	8.34547e-06
TM018	ESCC	CRT	4.379	25	0.534		4.488	17	0.507		34113.5	0.169808	0.692994	4.08104	4.97775e-06	2.03144e-05
TOH02	OSCC	surgery	6.835	170	0.727		7.066	281	0.729
TOH04	OSCC	surgery	5.89	36	0.621		6.735	138	0.687
TOH010	OSCC	surgery	6.609	89	0.669		7.145	68	0.722
TOH012	OSCC	surgery	6.19	25	0.648		6.85	70	0.713
TOH016	OSCC	surgery	6.856	119	0.7		7.319	116	0.733
TOH030	OSCC	surgery	5.973	31	0.611		6.81	133	0.697
TOH038	OSCC	surgery	6.006	32	0.609		6.964	68	0.683
TOH044	OSCC	surgery	6.101	22	0.622		6.066	10	0.612
TOH048	OSCC	surgery	7.915	428	0.791		8.768	750	0.842
TOH050	OSCC	surgery	7.423	289	0.737		7.85	362	0.782
TOH056	OSCC	surgery	7.269	346	0.738		7.575	300	0.767
TOH086	OSCC	surgery	7.049	300	0.745		7.437	370	0.764
TOH091	OSCC	surgery	5.876	36	0.621		6.967	196	0.728
RG1	Healthy volunteer	no	9.444	938	0.904		9.534	1217	0.928
RG2	Healthy volunteer	no	9.055	314	0.911		9.325	359	0.915
RG3	Healthy volunteer	no	7.132	28	0.781		8.2	287	0.851
RG4	Healthy volunteer	no	8.454	187	0.843		7.901	44	0.755
RG5	Healthy volunteer	no	9	714	0.909		9.519	1085	0.912
RG6	Healthy volunteer	no	9.546	874	0.914		10.178	989	0.91
RG7	Healthy volunteer	no	9.519	3823	0.955		10.185	5323	0.949
RG8	Healthy volunteer	no	9.844	3153	0.95		10.489	2341	0.938
RG9	Healthy volunteer	no	9.087	394	0.895		9.981	638	0.913
RG10	Healthy volunteer	no	9.645	604	0.925		9.738	595	0.91
RG11	Healthy volunteer	no	9.414	372	0.877		8.778	171	0.885
RG12	Healthy volunteer	no	8.784	194	0.869		7.372	38	0.789
RG13	Healthy volunteer	no	7.881	148	0.818
RG14	Healthy volunteer	no	7.973	1263	0.872		8.107	1021	0.86
RG15	Healthy volunteer	no	9.73	8330	0.954		9.977	13245	0.958
RG16	Healthy volunteer	no	8.204	742	0.906		8.378	726	0.875
RG17	Healthy volunteer	no	9.038	218	0.91		9.811	1608	0.943
RG18	Healthy volunteer	no	7.736	1308	0.877		7.743	1056	0.841
